# Supplementary material for: High-Purity, Uniform, and Spherical Hafnium Carbide Nanoparticles Derived from a Novel Amorphous Hafnium-Based Metal–Organic Framework Precursor for the Preparation of High-Performance Ceramics
Source: Materials (Basel). 2026 Apr 24;19(9):1754. doi: 10.3390/ma19091754 (PMC13165069; doi:10.3390/ma19091754)
Supplement: Supplementary file 1 [file materials-19-01754-s001.zip]

Archive with 1 entries (1 files):
- materials-4240506-supplementary.pdf
